# Supplementary material for: Influence of the pesticide flupyradifurone on mobility and physical condition of larval green lacewings
Source: Sci Rep. 2023 Nov 13;13:19804. doi: 10.1038/s41598-023-46135-7 (PMC10643709; doi:10.1038/s41598-023-46135-7)
Supplement: Supplementary file 5 — Supplementary Tables. [file 41598_2023_46135_MOESM5_ESM.xlsx]

## Sheet: Table S1
		Influence of the pesticide flupyradifurone on mobility and physical condition of larval green lacewings
		Leonie Scheibli1*, Tabita Elsenhans1, Harald Wolf1, Torben Stemme1, Sarah E. Pfeffer1*
		1 Ulm University, Institute of Neurobiology, Ulm, 89081, Germany
		*author for correspondence, leonie.scheibli@uni-ulm.de, sarah.pfeffer@uni-ulm.de
		Supplementary Table S1
		Body mass and applied concentrations
		Shown is the body mass of the animals and the fed concentration as well as the resulting concentration normalized regarding body mass.
				Survival and behavioral analysis
		animal ID	body mass [mg]	concentration fed [ng/0.1 µl]	resulting concentration [ng/mg]
	control	Con1	1.45	0	0
		Con2	2.71	0	0
		Con3	2.91	0	0
		Con4	2.22	0	0
		Con5	3.69	0	0
		Con6	4.4	0	0
		Con7	1.51	0	0
		Con8	3.56	0	0
		Con9	8.79	0	0
		Con10	1.45	0	0
		Con11	3.61	0	0
		Con12	4.58	0	0
		Con13	2.8	0	0
		Con14	2.02	0	0
		Con15	1.31	0	0
		Con16	1.92	0	0
		Con17	4.75	0	0
		Con18	6.04	0	0
		Con19	3.46	0	0
		Con20	1.08	0	0
		Con21	0.96	0	0
		Con22	1.28	0	0
		Con23	0.63	0	0
		Con24	0.61	0	0
		Con25	0.74	0	0
		Con26	1.28	0	0
		Con27	0.96	0	0
		Con28	1.02	0	0
		Con29	0.62	0	0
	> 0-20 ng/mg	A1	5.23	50	9.56023
		A2	10.13	100	9.87167
		A3	4.99	50	10.02
		A4	4.76	50	10.5042
		A5	4.63	50	10.7991
		A6	4.6	50	10.8696
		A7	4.49	50	11.1359
		A8	4.48	50	11.1607
		A9	4.4	50	11.3636
		A10	4.16	50	12.0192
		A11	4.14	50	12.0773
		A12	3.58	50	13.9665
		A13	3.49	50	14.3266
		A14	3.3	50	15.1515
		A15	3.26	50	15.3374
		A16	6.47	100	15.456
		A17	3.01	50	16.6113
		A18	2.9	50	17.2414
		A19	5.66	100	17.6678
		A20	2.82	50	17.7305
		A21	5.48	100	18.2482
		A22	2.69	50	18.5874
		A23	2.6	50	19.2308
	> 20-40 ng/mg	B1	4.96	100	20.1613
		B2	4.78	100	20.9205
		B3	2.38	50	21.0084
		B4	2.34	50	21.3675
		B5	2.29	50	21.8341
		B6	4.51	100	22.1729
		B7	4.47	100	22.3714
		B8	4.46	100	22.4215
		B9	4.21	100	23.753
		B10	4.01	100	24.9377
		B11	3.89	100	25.7069
		B12	3.87	100	25.8398
		B13	1.93	50	25.9067
		B14	3.67	100	27.248
		B15	3.46	100	28.9017
		B16	1.69	50	29.5858
		B17	3.18	100	31.4465
		B18	6.03	200	33.1675
		B19	5.91	200	33.8409
		B20	2.71	100	36.9004
		B21	5.13	200	38.9864
		B22	5.02	200	39.8406
	> 40-60 ng/mg	C1	4.78	200	41.841
		C2	4.78	200	41.841
		C3	1.18	50	42.3729
		C4	1.18	50	42.3729
		C5	7	300	42.8571
		C6	2.2	100	45.4545
		C7	4.39	200	45.5581
		C8	1.08	50	46.2963
		C9	1.05	50	47.619
		C10	3.99	200	50.1253
		C11	0.99	50	50.5051
		C12	0.98	50	51.0204
		C13	3.72	200	53.7634
		C14	0.89	50	56.1798
		C15	3.55	200	56.338
		C16	0.86	50	58.1395
	> 60-80 ng/mg	D1	4.99	300	60.1202
		D2	3.33	200	60.0601
		D3	4.93	300	60.8519
		D4	3.25	200	61.5385
		D5	3.25	200	61.5385
		D6	0.8	50	62.5
		D7	3.15	200	63.4921
		D8	2.97	200	67.3401
		D9	2.94	200	68.0272
		D10	2.87	200	69.6864
		D11	2.86	200	69.9301
		D12	4.26	300	70.4225
		D13	0.71	50	70.4225
		D14	1.42	100	70.4225
		D15	4.08	300	73.5294
		D16	1.32	100	75.7576
		D17	2.6	200	76.9231
		D18	1.29	100	77.5194
		D19	1.27	100	78.7402
	> 80-100 ng/mg	E1	3.69	300	81.3008
		E2	3.58	300	83.7989
		E3	3.53	300	84.9858
		E4	1.15	100	86.9565
		E5	1.1	100	90.9091
		E6	1.04	100	96.1538
		E7	1.03	100	97.0874
		E8	1.02	100	98.0392
		E9	1.02	100	98.0392
	>120 ng/mg	G1	2.45	300	122.449
		G2	0.75	100	133.333
		G3	2.22	300	135.135
		G4	1.46	200	136.986
		G5	2.13	300	140.845
		G6	0.7	100	142.857
		G7	1.39	200	143.885
		G8	1.29	200	155.039
		G9	1.28	200	156.25
		G10	1.16	200	172.414
		G11	1.12	200	178.571
		G12	1.07	200	186.916
		G13	1.56	300	192.308
		G14	1.02	200	196.078
		G15	1.01	200	198.02
		G16	1.5	300	200
		Locomotion analysis
	control	Con1	8.79	0	0
		Con2	3.17	0	0
		Con3	1.45	0	0
		Con4	3.61	0	0
		Con5	3.52	0	0
		Con6	1.08	0	0
		Con7	0.96	0	0
		Con8	0.61	0	0
		Con9	1.28	0	0
		Con10	0.63	0	0
		Con11	1.45	0	0
		Con12	2.71	0	0
		Con13	2.91	0	0
		Con14	2.22	0	0
		Con15	3.69	0	0
		Con16	1.59	0	0
		Con17	1.52	0	0
		Con18	1.91	0	0
		Con19	1.21	0	0
		Con20	1.46	0	0
		Con21	2.81	0	0
		Con22	1.23	0	0
		Con23	1.02	0	0
		Con24	1.68	0	0
		Con25	1.75	0	0
		Con26	1.93	0	0
		Con27	0.79	0	0
		Con28	1.43	0	0
		Con29	2.4	0	0
		Con30	1.11	0	0
	> 0-20 ng/mg	A1	5.23	50	9.56023
		A2	4.49	50	11.1359
		A3	4.4	50	11.3636
		A4	3.49	50	14.3266
		A5	3.3	50	15.1515
		A6	3.01	50	16.6113
		A7	2.69	50	18.5874
		A8	2.6	50	19.2308
		A9	2.6	50	19.2308
	> 20-40 ng/mg	B1	4.96	100	20.1613
		B2	2.47	50	20.2429
		B3	2.4	50	20.8333
		B4	2.38	50	21.0084
		B5	2.37	50	21.097
		B6	4.47	100	22.3714
		B7	2.13	50	23.4742
		B8	2.05	50	24.3902
		B9	2.05	50	24.3902
		B10	3.87	100	25.8398
		B11	3.72	100	26.8817
		B12	1.8	50	27.7778
		B13	1.8	50	27.7778
		B14	4.51	100	22.1729
		B15	1.68	50	29.7619
		B16	1.51	50	33.1126
		B17	1.49	50	33.557
		B18	5.91	200	33.8409
		B19	1.46	50	34.2466
		B20	1.42	50	35.2113
		B21	1.38	50	36.2319
		B22	1.37	50	36.4964
		B23	2.71	100	36.9004
	> 40-60 ng/mg	C1	1.24	50	40.3226
		C2	1.24	50	40.3226
		C3	4.78	200	41.841
		C4	2.29	100	43.6681
		C5	1.12	50	44.6429
		C6	4.39	200	45.5581
		C7	4.39	200	45.5581
		C8	2.03	100	49.2611
		C9	3.99	200	50.1253
		C10	0.99	50	50.5051
		C11	1.97	100	50.7614
		C12	0.98	50	51.0204
		C13	0.91	50	54.9451
		C14	0.89	50	56.1798
		C15	0.86	50	58.1395
		C16	0.86	50	58.1395
		C17	1.72	100	58.1395
	> 60-80 ng/mg	D1	4.93	300	60.8519
		D2	1.59	100	62.8931
		D3	1.58	100	63.2911
		D4	1.53	100	65.3595
		D5	2.94	200	68.0272
		D6	0.73	50	68.4932
		D7	0.72	50	69.4444
		D8	2.86	200	69.9301
		D9	1.42	100	70.4225
		D10	4.08	300	73.5294
		D11	1.36	100	73.5294
		D12	0.67	50	74.6269
		D13	1.32	100	75.7576
		D14	2.62	200	76.3359
		D15	1.29	100	77.5194
	> 80-100 ng/mg	E1	3.69	300	81.3008
		E2	1.23	100	81.3008
		E3	2.4	200	83.3333
		E4	0.59	50	84.7458
		E5	1.14	100	87.7193
		E6	1.06	100	94.3396
		E7	1.03	100	97.0874
		E8	1.02	100	98.0392
		Mobility analysis
	control	Con1	0.93	0	0
		Con2	0.75	0	0
		Con3	1.07	0	0
		Con4	2.2	0	0
		Con5	1.75	0	0
		Con6	0.72	0	0
		Con7	0.9	0	0
		Con8	0.71	0	0
		Con9	1.25	0	0
		Con10	2.74	0	0
		Con11	0.49	0	0
		Con12	1.54	0	0
		Con13	1.44	0	0
		Con14	1.32	0	0
		Con15	2.16	0	0
		Con16	0.28	0	0
		Con17	1.34	0	0
		Con18	0.69	0	0
		Con19	1.09	0	0
		Con20	0.47	0	0
	> 40-60 ng/mg	A1	2.49	100	40.16
		A2	2.27	100	44.0529
		A3	2.12	100	47.1698
		A4	1.71	100	58.4795
		A5	2.07	100	48.3092
	> 60-80 ng/mg	B1	0.83	50	60.241
		B2	3.09	200	64.7249
		B3	0.77	50	64.935
		B4	1.52	100	65.7895
		B5	1.49	100	67.1141
		B6	1.44	100	69.4444
		B7	0.71	50	70.4225
		B8	1.41	100	70.922
		B9	1.32	100	75.7576
		B10	1.31	100	76.3359
		B11	1.29	100	77.5194
		B12	2.55	200	78.4314
	> 80-100 ng/mg	C1	1.24	100	80.6452
		C2	1.2	100	83.333
		C3	1.11	100	90.0901
		C4	1.11	100	90.0901
		C5	2.2	200	90.9091
		C6	1.08	100	92.5926
		C7	1.07	100	93.4579
		C8	1.07	100	93.4579
		C9	2.09	200	95.6938
		C10	1.01	100	99.0099

## Sheet: Table S2
		Influence of the pesticide flupyradifurone on mobility and physical condition of larval green lacewings
		Leonie Scheibli1*, Tabita Elsenhans1, Harald Wolf1, Torben Stemme1, Sarah E. Pfeffer1*
		1 Ulm University, Institute of Neurobiology, Ulm, 89081, Germany
		*author for correspondence, leonie.scheibli@uni-ulm.de, sarah.pfeffer@uni-ulm.de
	Supplementary Table S2
	Survival and Behavior
	Conditions of the animals at different times after feeding. Categories: vital, trembling, coma, pupated, adult, dead.
		Hours after feeding
		-0.5 h	0 h	4 h	24 h	48 h	72 h	144 h	168 h	192 h	216 h
	control	vital	vital	vital	vital	vital	vital	vital	vital	vital	vital
		vital	vital	vital	vital	vital	vital	vital	vital	vital	vital
		vital	vital	vital	vital	vital	vital	vital	vital	vital	pupated
		vital	vital	vital	vital	vital	vital	vital	vital	vital	vital
		vital	vital	vital	vital	vital	vital	vital	vital	vital	vital
		vital	vital	vital	vital	vital	vital	pupated	pupated	pupated	pupated
		vital	vital	vital	vital	vital	vital	vital	vital	vital	vital
		vital	vital	vital	vital	vital	vital	vital	vital	pupated	pupated
		vital	vital	vital	vital	vital	pupated	pupated	pupated	pupated	pupated
		vital	vital	vital	vital	vital	vital	dead	dead	dead	dead
		vital	vital	vital	vital	vital	vital	vital	vital	vital	vital
		vital	vital	vital	vital	vital	vital	vital	pupated	pupated	pupated
		vital	vital	vital	vital	vital	vital	vital	vital	vital	vital
		vital	vital	vital	vital	vital	vital	dead	dead	dead	dead
		vital	vital	vital	vital	vital	vital	vital	vital	vital	vital
		vital	vital	vital	vital	vital	vital	vital	vital	vital	vital
		vital	vital	vital	vital	vital	vital	pupated	pupated	pupated	pupated
		vital	vital	vital	vital	vital	vital	pupated	pupated	pupated	pupated
		vital	vital	vital	vital	vital	vital	vital	vital	vital	pupated
		vital	vital	vital	vital	vital	vital	vital	vital	pupated	pupated
		vital	vital	vital	vital	vital	vital	vital	pupated	pupated	pupated
		vital	vital	vital	vital	vital	vital	vital	pupated	pupated	pupated
		vital	vital	vital	vital	vital	vital	vital	vital	vital	pupated
		vital	vital	vital	vital	vital	vital	dead	dead	dead	dead
		vital	vital	vital	vital	vital	vital	dead	dead	dead	dead
		vital	vital	vital	vital	vital	vital	vital	vital	pupated	pupated
		vital	vital	vital	vital	vital	vital	vital	vital	vital	pupated
		vital	vital	vital	vital	vital	vital	dead	dead	dead	dead
		vital	vital	vital	vital	vital	vital	vital	vital	vital	vital
	> 0-20 ng/mg	vital	vital	vital	vital	vital	vital	vital	vital	vital	vital
		vital	vital	vital	vital	vital	vital	dead	dead	dead	dead
		vital	vital	trembling	vital	vital	vital	pupated	pupated	pupated	pupated
		vital	vital	vital	vital	vital	vital	vital	vital	vital	pupated
		vital	vital	vital	vital	vital	vital	vital	vital	vital	vital
		vital	vital	vital	vital	vital	vital	vital	vital	vital	vital
		vital	trembling	vital	vital	vital	vital	pupated	pupated	pupated	pupated
		vital	vital	trembling	vital	vital	vital	vital	vital	pupated	pupated
		vital	vital	vital	vital	vital	vital	pupated	pupated	pupated	pupated
		vital	vital	vital	vital	vital	vital	pupated	pupated	pupated	pupated
		vital	trembling	trembling	vital	vital	vital	vital	vital	vital	vital
		vital	trembling	trembling	vital	vital	vital	pupated	pupated	pupated	pupated
		vital	vital	vital	trembling	vital	dead	dead	dead	dead	dead
		vital	trembling	trembling	vital	vital	vital	vital	pupated	pupated	pupated
		vital	vital	vital	vital	vital	vital	dead	dead	dead	dead
		vital	vital	coma	vital	vital	dead	dead	dead	dead	dead
		vital	trembling	coma	vital	vital	vital	pupated	pupated	pupated	pupated
		vital	vital	trembling	vital	vital	vital	dead	dead	dead	dead
		vital	trembling	trembling	vital	vital	vital	pupated	pupated	pupated	pupated
		vital	trembling	vital	vital	vital	vital	vital	vital	vital	vital
		vital	trembling	trembling	vital	vital	vital	pupated	pupated	pupated	pupated
		vital	vital	trembling	vital	vital	vital	vital	vital	dead	dead
		vital	vital	trembling	vital	vital	vital	vital	vital	vital	vital
	> 20-40 ng/mg	vital	vital	vital	vital	vital	vital	pupated	pupated	puppated	puppated
		vital	vital	trembling	vital	vital	vital	dead	dead	dead	dead
		vital	trembling	trembling	vital	vital	vital	vital	vital	vital	vital
		vital	trembling	vital	vital	vital	vital	vital	vital	vital	lost
		vital	trembling	coma	vital	vital	vital	vital	vital	vital	vital
		vital	trembling	vital	vital	vital	vital	vital	vital	pupated	pupated
		vital	trembling	trembling	vital	vital	coma	dead	dead	dead	dead
		vital	vital	vital	vital	vital	vital	vital	vital	vital	vital
		vital	vital	vital	vital	vital	vital	pupated	pupated	pupated	pupated
		vital	vital	trembling	vital	vital	vital	vital	vital	vital	vital
		vital	vital	vital	coma	dead	dead	dead	dead	dead	dead
		vital	vital	vital	vital	vital	vital	vital	vital	pupated	pupated
		vital	vital	trembling	vital	vital	vital	dead	dead	dead	dead
		vital	trembling	vital	vital	vital	vital	vital	pupated	pupated	pupated
		vital	trembling	vital	vital	vital	vital	vital	vital	vital	pupated
		vital	trembling	trembling	vital	vital	vital	vital	vital	vital	vital
		vital	vital	vital	vital	vital	vital	vital	vital	vital	pupated
		vital	vital	trembling	vital	vital	vital	dead	dead	dead	dead
		vital	vital	vital	vital	vital	vital	pupated	pupated	pupated	pupated
		vital	vital	trembling	vital	vital	vital	vital	dead	dead	dead
		vital	trembling	vital	vital	vital	vital	dead	dead	dead	dead
		vital	vital	vital	vital	vital	vital	pupated	pupated	pupated	pupated
	> 40-60 ng/mg	vital	trembling	trembling	vital	vital	vital	vital	vital	pupated	pupated
		vital	trembling	vital	vital	vital	vital	vital	vital	vital	vital
		vital	vital	vital	trembling	vital	vital	vital	vital	vital	vital
		vital	vital	vital	vital	vital	vital	vital	pupated	pupated	pupated
		vital	trembling	coma	vital	vital	vital	pupated	pupated	pupated	pupated
		vital	vital	trembling	trembling	dead	dead	dead	dead	dead	dead
		vital	trembling	vital	vital	vital	vital	vital	vital	vital	vital
		vital	vital	trembling	vital	vital	vital	vital	vital	vital	vital
		vital	vital	vital	vital	vital	vital	vital	vital	vital	vital
		vital	trembling	coma	vital	vital	vital	vital	vital	vital	pupated
		vital	vital	vital	dead	dead	dead	dead	dead	dead	dead
		vital	vital	vital	vital	vital	vital	vital	vital	vital	pupated
		vital	trembling	trembling	vital	vital	vital	dead	dead	dead	dead
		vital	vital	trembling	vital	vital	vital	vital	vital	vital	vital
		vital	trembling	coma	coma	dead	dead	dead	dead	dead	dead
		vital	vital	coma	coma	coma	dead	dead	dead	dead	dead
	> 60-80 ng/mg	vital	vital	trembling	vital	vital	vital	pupated	pupated	pupated	pupated
		vital	trembling	trembling	vital	vital	vital	dead	dead	dead	dead
		vital	trembling	coma	vital	vital	vital	pupated	pupated	pupated	pupated
		vital	vital	trembling	trembling	dead	dead	dead	dead	dead	dead
		vital	trembling	coma	trembling	vital	vital	vital	vital	vital	vital
		vital	vital	trembling	dead	dead	dead	dead	dead	dead	dead
		vital	vital	vital	vital	vital	vital	vital	vital	vital	vital
		vital	coma	coma	vital	vital	vital	dead	dead	dead	dead
		vital	trembling	vital	vital	vital	vital	vital	vital	pupated	pupated
		vital	vital	vital	vital	vital	vital	vital	vital	vital	vital
		vital	vital	trembling	trembling	vital	trembling	dead	dead	dead	dead
		vital	trembling	vital	vital	vital	vital	pupated	pupated	pupated	pupated
		vital	vital	vital	vital	vital	vital	vital	vital	vital	vital
		vital	vital	vital	vital	vital	vital	vital	pupated	pupated	pupated
		vital	trembling	coma	vital	vital	vital	vital	vital	pupated	pupated
		vital	vital	coma	trembling	vital	vital	vital	vital	vital	vital
		vital	trembling	coma	trembling	vital	coma	dead	dead	dead	dead
		vital	vital	trembling	vital	vital	vital	dead	dead	dead	dead
		vital	vital	vital	vital	vital	vital	vital	vital	vital	vital
	> 80-100 ng/mg	vital	vital	vital	vital	vital	vital	vital	vital	vital	pupated
		vital	trembling	coma	vital	vital	vital	vital	vital	vital	vital
		vital	vital	vital	vital	vital	vital	dead	dead	dead	dead
		vital	vital	coma	dead	dead	dead	dead	dead	dead	dead
		vital	trembling	trembling	vital	vital	vital	vital	vital	vital	vital
		vital	trembling	vital	vital	vital	vital	vital	vital	vital	vital
		vital	vital	trembling	vital	vital	vital	vital	vital	vital	vital
		vital	vital	coma	dead	dead	dead	dead	dead	dead	dead
		vital	trembling	trembling	vital	vital	dead	dead	dead	dead	dead
	>100-120 ng/mg	vital	vital	vital	trembling	coma	coma	dead	dead	dead	dead
		vital	trembling	trembling	vital	vital	vital	vital	vital	vital	vital
		vital	vital	vital	vital	vital	vital	vital	vital	vital	vital
		vital	vital	trembling	vital	vital	vital	vital	vital	vital	vital
		vital	trembling	coma	trembling	vital	vital	vital	vital	vital	vital
		vital	trembling	coma	vital	t	trembling	vital	vital	vital	vital
		vital	trembling	trembling	trembling	vital	vital	vital	vital	vital	vital
		vital	trembling	coma	vital	vital	vital	vital	vital	vital	vital
	>120 ng/mg	vital	trembling	coma	vital	vital	vital	vita	vita	vita	vita
		vital	trembling	coma	dead	dead	dead	dead	dead	dead	dead
		vital	vital	coma	vital	vital	vital	vita	vita	vita	vital
		vital	vital	coma	vital	vital	vital	vita	vita	vita	dead
		vital	vital	coma	vital	vital	vital	dead	dead	dead	dead
		vital	vital	trembling	vital	vital	vital	vita	vital	vital	vital
		vital	vital	vital	trembling	coma	dead	dead	dead	dead	dead
		vital	trembling	trembling	vital	vital	vital	vita	vital	vital	vital
		vital	vital	trembling	dead	dead	dead	dead	dead	dead	dead
		vital	vital	vital	dead	dead	dead	dead	dead	dead	dead
		vital	vital	coma	dead	dead	dead	dead	dead	dead	dead
		vital	trembling	coma	dead	dead	dead	dead	dead	dead	dead
		vital	trembling	vital	dead	dead	dead	dead	dead	dead	dead
		vital	trembling	trembling	vital	dead	dead	dead	dead	dead	dead
		vital	trembling	trembling	vital	vital	dead	dead	dead	dead	dead
		vital	vital	trembling	trembling	dead	dead	dead	dead	dead	dead
